# Supplementary material for: Sugar-Sweetened Beverage Consumption and Associated Health Risks Awareness Among University Students in Kuwait: A Cross-Sectional Study
Source: Nutrients. 2025 May 12;17(10):1646. doi: 10.3390/nu17101646 (PMC12114537; doi:10.3390/nu17101646)
Supplement: Supplementary file 1 [file nutrients-17-01646-s001.zip]

Archive with 1 entries (1 files):
- nutrients-3606623-supplementary.pdf
